# Supplementary material for: Broken colinearity of the amphioxus Hox cluster
Source: EvoDevo. 2012 Dec 3;3:28. doi: 10.1186/2041-9139-3-28 (PMC3534614; doi:10.1186/2041-9139-3-28)
Supplement: Additional file 1 — Table S1. Sequences of primers used in this study to clone B. lanceolatum Hox gene probes. [file 2041-9139-3-28-S1.xlsx]

## Sheet: Sheet1
	Table S1. Sequences of primers used in this study to clone B. lanceolatum Hox gene probes
	Gene	Forward Primer	Reverse Primer
	Hox1	ATGGAGCAAATGGACACGGC	TTACGTCGACTTCGACGGGC
	3'RACE Hox1	GACACGGCAAGAATGAACTCGTAC	(GeneRacer Kit; Invitrogen)
	3'RACE Nested Hox1	GCCACCACATGGGCAATGGTTAC	(GeneRacer Kit; Invitrogen)
	3'UTR Hox1	CGTCGAAGTCGACGTAAGAC	TCTCATCAAGAATTCACTAC
	Hox2	ATGGATGCACCACGGGAGAG	GATCGTTCCCGATCTCACTC
	5'RACE Hox2	TTCCCGATCTCACTCCGACTCTTC	(GeneRacer Kit; Invitrogen)
	5'RACE Nested Hox2	CACACGTACTTGTTGTAGTGGAACTC	(GeneRacer Kit; Invitrogen)
	3'RACE Hox2	GCCGACTTTCTCGAGTCATCAATC	(GeneRacer Kit; Invitrogen)
	3'RACE Nested Hox2	CGCCAACATCGCAGACTTTCCTTG	(GeneRacer Kit; Invitrogen)
	3'UTR Hox2	GCCCCGGTGGACTAGAC	GTATTTGTCTACTTCTGAAG
	Hox3	ATGCAAAAATCACCTTACTAC	TTACAAGTGTGTGAGTTTGG
	3'RACE Hox3	ACACTAAGATCTACCCGTGGATGAAG	(GeneRacer Kit; Invitrogen)
	3'RACE Nested Hox3	CAACGCCAGCCGACCAATTTATCAG	(GeneRacer Kit; Invitrogen)
	3'UTR Hox3	GTGTCTCCGCAATGTTACC	TAACTTCGCGGAAAATATAC
	Hox4	ATGATCATGAGTTCGTTCTTG	TCAGAGTTCTATCATGCCG
	3'RACE Hox4	GCACGGTACAACACAACCACAAC	(GeneRacer Kit; Invitrogen)
	3'RACE Nested Hox4	ATGGTCTACCCCTGGATGAAGAAAG	(GeneRacer Kit; Invitrogen)
	3'UTR Hox4	CACTACCAGGCTTTTCAATC	TTCTTTAGACGTGTCACGAC
	Hox5	ATGAGCTCGTATTTTGTAAATTC	TCAGTGTTCTGGGTTCAGTCCC
	3'RACE Hox5	CTAGAGAGCGTCGGCAGTCCTAAC	(GeneRacer Kit; Invitrogen)
	3'RACE Nested Hox5	GCCAACAACACAGCGTCCACATC	(GeneRacer Kit; Invitrogen)
	3'UTR	ACTAGAACAAAAGGGACTAG	AGGAAGGCGTCACACTCATG
	Hox6	TGAGCTCGTATTTTGTGAAC	CTATTTAATGTCCAGGTC
	3'RACE Hox6	GTGAACTCCTTTGCCGGTAACTTAC	(GeneRacer Kit; Invitrogen)
	3'RACE Nested Hox6	CAGCCACCATCTACCTCAGTATAG	(GeneRacer Kit; Invitrogen)
	3'UTR Hox6	TACAGTACAACACGCCATAC	TCTTTCCAATGCCTCTCGAC
	Hox7	ATGAGTTCGTACTTTGTAAATTC	CTATGATGTTGTCGACGATG
	3'RACE Hox7	GGAGAAAGCCTCTCGAGTTCGAAC	(GeneRacer Kit; Invitrogen)
	3'RACE Nested Hox7	GCTCCTACCAGCAAGCAGAAGTTC	(GeneRacer Kit; Invitrogen)
	3'UTR Hox7	GAAAGTGAAACATCGTCGAC	TCATGTCACAGCACGTAATG
	Hox8	ATGAGTTCGTATCTCAACAAC	CTAAACTTCTTCCGATTTTTCAG
	3'RACE Hox8	CCAGACGCCTGAGAACTGCTGTTG	(GeneRacer Kit; Invitrogen)
	3'RACE Nested Hox8	CGATGGGGATGGCACAACAATCTCA	(GeneRacer Kit; Invitrogen)
	3'UTR Hox8	AGGTCACTGATTGTAGAGAA	CATTTTCAACACCTCTCCTG
	Hox9	ATGATGACGTCCGGGACAGC	TTACTGGGGCGGGTTGG
	5'RACE Hox9	TCTCCTGTTCTGGAACCAGATCTTG	(GeneRacer Kit; Invitrogen)
	5'RACE Nested Hox9	CGTTTCTTCCGCGACGAGTGATTG	(GeneRacer Kit; Invitrogen)
	Hox10 (exon 1)	ATGACAaGCTCTTCACCTATTG	GTTGGGGTGGGAGTCGGCGC
	3'RACE Hox10	GTTTCCTACTGGACGCCTACATTAG	(GeneRacer Kit; Invitrogen)
	3'RACE Nested Hox10	CTTCGGGTGCGGTCAAGACAGTATG	(GeneRacer Kit; Invitrogen)
	3'UTR Hox10	ACATGGTCCCGAAGCGGTTG	ATTTCATGAAGATATGGCTTTC
	5'RACE Hox11	TCCGCTCTCTCGTCACGAACATG	(GeneRacer Kit; Invitrogen)
	5'RACE Nested Hox11	TGCTCTTCGCACTCATCCAGTTAG	(GeneRacer Kit; Invitrogen)
	Hox12	TGTCTTACATACATTACAATGGG	TTAGTTTAAGTCTGTGTCGAG
	3'RACE Hox12	TTCACTTTGCACCGCTCATCGAATGT	(GeneRacer Kit; Invitrogen)
	3'RACE Nested Hox12	GCGCCAACTTGGAGAACGAGAAAC	(GeneRacer Kit; Invitrogen)
	3'UTR Hox12	CACCATGTTATCTGTGGACAG	CAGATGATTATGATTTGCTG
	Hox14	ATGGAGACTGCTACGGGC	TTAAGGACACATCTCGCTATTCC
	3'RACE Hox14	TCAACTCGACCACTTCCTGGAGTC	(GeneRacer Kit; Invitrogen)
	3'UTR Hox14	CGACGGAATAGCGAGATGTG	GACTGACCAAACGATCAAAC
	Hox15	ATGAGCGGGATCGCCGGG	TTATGCGTATAAGTGTTGTGC

## Sheet: NHR scan
	Table S2: NHR predictions of DR1, DR2 and DR5 elements around B. lanceolatum Hox5 and Hox6 genes.
	Site type	Sequence	Start	End	log (Viterbi probabily)	log (Forward probaility)	log (Background state probability)	Forward-Background
	DR1	GGGTGAAAGGTCA	3560	3572	-179658	-178019	-209351	31332
	DR1	TGTCCCTTGACCA	5107	5119	-209205	-201292	-209351	0.8059
	DR2	TGAACTTTTGAACT	1675	1688	-186778	-185577	-223315	37738
	DR2	GGGTCACAATGTCA	12486	12499	-222594	-214716	-223315	0.8599
	DR2	AGGTCATAAAGTCA	14721	14734	-200361	-198886	-223315	24429
	DR2	AGGTCAAGAGGTCG	21731	21744	-194876	-194084	-223315	29231
	DR5	TGACCCTGGTATGAACT	2576	2592	-246148	-242160	-265205	23045
	DR5	AGGTGAAAAAAAGGTCA	9534	9550	-241717	-238419	-265205	26786
	DR5	TTACCTGGACATGACCC	11599	11615	-254910	-245814	-265205	19391
	DR5	TGTACTGTTTTTGAACT	13982	13998	-258438	-246131	-265205	19074
	DR5	TGACCCACAGTTCACCC	15685	15701	-261524	-254151	-265205	11054
	DR5	GGTTCATCCAGAGTTCA	24483	24499	-243619	-241948	-265205	23257
	Conserved elements between both species are highlighted in green. The start and end position are based in the sequences used in a previous
	report (Pascual-Anaya et al., 2008). For details about Viterbi, Forward and Background state probabilites, see Sandelin and Wasserman, 2005.
	Table S3: NHR predictions of DR1, DR2 and DR5 elements around B. floridae Hox5 and Hox6 genes.
	Site type	Sequence	Start	End	log (Viterbi probabily)	log (Forward probaility)	log (Background state probability)	Forward-Background
	DR1	TGTCCGCTGAACT	2913	2925	-205662	-194509	-209351	14842
	DR1	AGGTGAAAGGTCA	4160	4172	-173663	-172658	-209351	36693
	DR1	TGCACTTCGACCC	20510	20522	-211142	-203368	-209351	0.5983
	DR1	AGGTCAAGGGTCA	25217	25229	-165642	-164863	-209351	44488
	DR1	GAGTCAGAGTTCA	28966	28978	-200626	-194606	-209351	14745
	DR2	ATGTCATCGGGTCA	1111	1124	-219887	-208983	-223315	14332
	DR2	TGAACTTTTGAACT	1552	1565	-186778	-185577	-223315	37738
	DR2	GGGTCAAATGTTCA	8535	8548	-209602	-206358	-223315	16957
	DR2	AGGTCATAAGGTTA	14693	14706	-199571	-197776	-223315	25539
	DR2	AGGTCATAAGGTCA	21650	21663	-173511	-173300	-223315	50015
	DR5	TGACCCTCGTATGAACT	2441	2457	-246148	-242172	-265205	23033
	DR5	AGGTGAAAAAAAGGTCA	9514	9530	-241717	-238419	-265205	26786
	DR5	TTACCTGGACATGACCC	11596	11612	-254910	-245814	-265205	19391
	DR5	AGGTTACGCCGAGGTCG	12474	12490	-265726	-258838	-265205	0.6367
	DR5	TGACCCACTGTTCACCT	15589	15605	-256279	-251462	-265205	13743
	DR5	GGTTCATCCAGAGTTCA	24054	24070	-243619	-241948	-265205	23257
	Conserved elements between both species are highlighted in green. The start and end position are based in the sequences used in a previous
	report (Pascual-Anaya et al., 2008). For details about Viterbi, Forward and Background state probabilites, see Sandelin and Wasserman, 2005.
	Table S4: NHR predictions of DR1, DR2 and DR5 elements around B. lanceolatum Hox14 genes.
	Site type	Sequence	Start	End	log (Viterbi probabily)	log (Forward probaility)	log (Background state probability)	Forward-Background
	DR1	GGGTCAAGGGTCA	11266	11278	-171637	-170300	-209351	39051
	DR1	GGGTTAGAGTTAA	13863	13875	-209033	-200954	-209351	0.8397
	Conserved elements between both species are highlighted in green. The start and end position are based in the sequences used in a previous
	report (Pascual-Anaya et al., 2008). For details about Viterbi, Forward and Background state probabilites, see Sandelin and Wasserman, 2005.
	Table S5: NHR predictions of DR1, DR2 and DR5 elements around B. floridae Hox14 genes.
	Site type	Sequence	Start	End	log (Viterbi probabily)	log (Forward probaility)	log (Background state probability)	Forward-Background
	DR1	TGTCCGTTGAACC	1759	1771	-209262	-200113	-209351	0.9238
	DR1	TGACCTCTGACAT	9268	9280	-185720	-184171	-209351	25180
	DR1	GGGTCAAGGGTGA	10000	10012	-203556	-196465	-209351	12886
	DR1	TGACCCTTGACCC	11249	11261	-170887	-170526	-209351	38825
	DR1	GGGTTAGAGTTTA	12619	12631	-209033	-200929	-209351	0.8422
	DR2	TGACCTTACGACCA	8847	8860	-221397	-213734	-223315	0.9581
	Conserved elements between both species are highlighted in green. The start and end position are based in the sequences used in a previous
	report (Pascual-Anaya et al., 2008). For details about Viterbi, Forward and Background state probabilites, see Sandelin and Wasserman, 2005.
